# Supplementary material for: In Silico Determination of the Effect of Multi-Target Drugs on Calcium Dynamics Signaling Network Underlying Sea Urchin Spermatozoa Motility
Source: PLoS One. 2014 Aug 27;9(8):e104451. doi: 10.1371/journal.pone.0104451 (PMC4146467; doi:10.1371/journal.pone.0104451)
Supplement: Material S1 — Regulatory tables for the Network Dynamics of the SASP. Each one of the 21 text files which compose this compressed file, contains the name of the element (the file name), the name of its regulators, the whole combination of the dynamical states of those regulators (at time ) as well as the state of the regulated node (at time ), according to its logical rule (for more information, see Methods and Model section and figure 1). (ZIP) [file pone.0104451.s001.zip]

Archive with 24 entries (23 files):
- regulatoryTables/
- regulatoryTables/0_sr.txt
- regulatoryTables/10_LVA.txt
- regulatoryTables/11_pH.txt
- regulatoryTables/12_dNa.txt
- regulatoryTables/13_cAMP.txt
- regulatoryTables/14_HVA.txt
- regulatoryTables/15_dCa.txt
- regulatoryTables/16_CaP.txt
- regulatoryTables/17_CaCC.txt
- regulatoryTables/18_cAMPCC.txt
- regulatoryTables/1_GC.txt
- regulatoryTables/20_dCl.txt
- regulatoryTables/22_PDE.txt
- regulatoryTables/26_CaKC.txt
- regulatoryTables/2_cGMP.txt
- regulatoryTables/3_KCNG.txt
- regulatoryTables/4_dK.txt
- regulatoryTables/5_v.txt
- regulatoryTables/5_v.txt~
- regulatoryTables/6_NHE.txt
- regulatoryTables/7_NCE.txt
- regulatoryTables/8_HCN.txt
- regulatoryTables/9_AC.txt
