# Supplementary material for: In Silico Determination of the Effect of Multi-Target Drugs on Calcium Dynamics Signaling Network Underlying Sea Urchin Spermatozoa Motility
Source: PLoS One. 2014 Aug 27;9(8):e104451. doi: 10.1371/journal.pone.0104451 (PMC4146467; doi:10.1371/journal.pone.0104451)
Supplement: Material S1 — Regulatory tables for the Network Dynamics of the SASP. Each one of the 21 text files which compose this compressed file, contains the name of the element (the file name), the name of its regulators, the whole combination of the dynamical states of those regulators (at time ) as well as the state of the regulated node (at time ), according to its logical rule (for more information, see Methods and Model section and figure 1). (ZIP) [file pone.0104451.s001.zip › regulatoryTables/15_dCa.txt]

15_dCa	0_sr	10_LVA	18_cAMPCC	7_NCE	16_CaP	14_HVA
0	0	0	0	0	0	0	0
0	0	0	0	0	0	1	0
0	0	0	0	0	0	2	1
0	0	0	0	0	1	0	0
0	0	0	0	0	1	1	0
0	0	0	0	0	1	2	1
0	0	0	0	1	0	0	0
0	0	0	0	1	0	1	0
0	0	0	0	1	0	2	1
0	0	0	0	1	1	0	0
0	0	0	0	1	1	1	0
0	0	0	0	1	1	2	0
0	0	0	1	0	0	0	1
0	0	0	1	0	0	1	1
0	0	0	1	0	0	2	1
0	0	0	1	0	1	0	1
0	0	0	1	0	1	1	1
0	0	0	1	0	1	2	1
0	0	0	1	1	0	0	1
0	0	0	1	1	0	1	1
0	0	0	1	1	0	2	1
0	0	0	1	1	1	0	0
0	0	0	1	1	1	1	0
0	0	0	1	1	1	2	1
0	0	1	0	0	0	0	0
0	0	1	0	0	0	1	0
0	0	1	0	0	0	2	1
0	0	1	0	0	1	0	0
0	0	1	0	0	1	1	0
0	0	1	0	0	1	2	1
0	0	1	0	1	0	0	0
0	0	1	0	1	0	1	0
0	0	1	0	1	0	2	1
0	0	1	0	1	1	0	0
0	0	1	0	1	1	1	0
0	0	1	0	1	1	2	0
0	0	1	1	0	0	0	1
0	0	1	1	0	0	1	1
0	0	1	1	0	0	2	1
0	0	1	1	0	1	0	1
0	0	1	1	0	1	1	1
0	0	1	1	0	1	2	1
0	0	1	1	1	0	0	1
0	0	1	1	1	0	1	1
0	0	1	1	1	0	2	1
0	0	1	1	1	1	0	0
0	0	1	1	1	1	1	0
0	0	1	1	1	1	2	1
0	0	2	0	0	0	0	2
0	0	2	0	0	0	1	2
0	0	2	0	0	0	2	2
0	0	2	0	0	1	0	2
0	0	2	0	0	1	1	2
0	0	2	0	0	1	2	2
0	0	2	0	1	0	0	2
0	0	2	0	1	0	1	2
0	0	2	0	1	0	2	2
0	0	2	0	1	1	0	2
0	0	2	0	1	1	1	2
0	0	2	0	1	1	2	2
0	0	2	1	0	0	0	2
0	0	2	1	0	0	1	2
0	0	2	1	0	0	2	2
0	0	2	1	0	1	0	2
0	0	2	1	0	1	1	2
0	0	2	1	0	1	2	2
0	0	2	1	1	0	0	2
0	0	2	1	1	0	1	2
0	0	2	1	1	0	2	2
0	0	2	1	1	1	0	2
0	0	2	1	1	1	1	2
0	0	2	1	1	1	2	2
0	1	0	0	0	0	0	0
0	1	0	0	0	0	1	0
0	1	0	0	0	0	2	1
0	1	0	0	0	1	0	0
0	1	0	0	0	1	1	0
0	1	0	0	0	1	2	1
0	1	0	0	1	0	0	0
0	1	0	0	1	0	1	0
0	1	0	0	1	0	2	1
0	1	0	0	1	1	0	0
0	1	0	0	1	1	1	0
0	1	0	0	1	1	2	0
0	1	0	1	0	0	0	1
0	1	0	1	0	0	1	1
0	1	0	1	0	0	2	1
0	1	0	1	0	1	0	1
0	1	0	1	0	1	1	1
0	1	0	1	0	1	2	1
0	1	0	1	1	0	0	1
0	1	0	1	1	0	1	1
0	1	0	1	1	0	2	1
0	1	0	1	1	1	0	0
0	1	0	1	1	1	1	0
0	1	0	1	1	1	2	1
0	1	1	0	0	0	0	0
0	1	1	0	0	0	1	0
0	1	1	0	0	0	2	1
0	1	1	0	0	1	0	0
0	1	1	0	0	1	1	0
0	1	1	0	0	1	2	1
0	1	1	0	1	0	0	0
0	1	1	0	1	0	1	0
0	1	1	0	1	0	2	1
0	1	1	0	1	1	0	0
0	1	1	0	1	1	1	0
0	1	1	0	1	1	2	0
0	1	1	1	0	0	0	1
0	1	1	1	0	0	1	1
0	1	1	1	0	0	2	1
0	1	1	1	0	1	0	1
0	1	1	1	0	1	1	1
0	1	1	1	0	1	2	1
0	1	1	1	1	0	0	1
0	1	1	1	1	0	1	1
0	1	1	1	1	0	2	1
0	1	1	1	1	1	0	0
0	1	1	1	1	1	1	0
0	1	1	1	1	1	2	1
0	1	2	0	0	0	0	2
0	1	2	0	0	0	1	2
0	1	2	0	0	0	2	2
0	1	2	0	0	1	0	2
0	1	2	0	0	1	1	2
0	1	2	0	0	1	2	2
0	1	2	0	1	0	0	2
0	1	2	0	1	0	1	2
0	1	2	0	1	0	2	2
0	1	2	0	1	1	0	2
0	1	2	0	1	1	1	2
0	1	2	0	1	1	2	2
0	1	2	1	0	0	0	2
0	1	2	1	0	0	1	2
0	1	2	1	0	0	2	2
0	1	2	1	0	1	0	2
0	1	2	1	0	1	1	2
0	1	2	1	0	1	2	2
0	1	2	1	1	0	0	2
0	1	2	1	1	0	1	2
0	1	2	1	1	0	2	2
0	1	2	1	1	1	0	2
0	1	2	1	1	1	1	2
0	1	2	1	1	1	2	2
1	0	0	0	0	0	0	1
1	0	0	0	0	0	1	1
1	0	0	0	0	0	2	1
1	0	0	0	0	1	0	0
1	0	0	0	0	1	1	0
1	0	0	0	0	1	2	1
1	0	0	0	1	0	0	0
1	0	0	0	1	0	1	0
1	0	0	0	1	0	2	1
1	0	0	0	1	1	0	0
1	0	0	0	1	1	1	0
1	0	0	0	1	1	2	0
1	0	0	1	0	0	0	1
1	0	0	1	0	0	1	1
1	0	0	1	0	0	2	1
1	0	0	1	0	1	0	1
1	0	0	1	0	1	1	1
1	0	0	1	0	1	2	1
1	0	0	1	1	0	0	1
1	0	0	1	1	0	1	1
1	0	0	1	1	0	2	1
1	0	0	1	1	1	0	0
1	0	0	1	1	1	1	0
1	0	0	1	1	1	2	1
1	0	1	0	0	0	0	1
1	0	1	0	0	0	1	1
1	0	1	0	0	0	2	1
1	0	1	0	0	1	0	0
1	0	1	0	0	1	1	0
1	0	1	0	0	1	2	1
1	0	1	0	1	0	0	0
1	0	1	0	1	0	1	0
1	0	1	0	1	0	2	1
1	0	1	0	1	1	0	0
1	0	1	0	1	1	1	0
1	0	1	0	1	1	2	0
1	0	1	1	0	0	0	1
1	0	1	1	0	0	1	1
1	0	1	1	0	0	2	1
1	0	1	1	0	1	0	1
1	0	1	1	0	1	1	1
1	0	1	1	0	1	2	1
1	0	1	1	1	0	0	1
1	0	1	1	1	0	1	1
1	0	1	1	1	0	2	1
1	0	1	1	1	1	0	0
1	0	1	1	1	1	1	0
1	0	1	1	1	1	2	1
1	0	2	0	0	0	0	2
1	0	2	0	0	0	1	2
1	0	2	0	0	0	2	2
1	0	2	0	0	1	0	2
1	0	2	0	0	1	1	2
1	0	2	0	0	1	2	2
1	0	2	0	1	0	0	2
1	0	2	0	1	0	1	2
1	0	2	0	1	0	2	2
1	0	2	0	1	1	0	2
1	0	2	0	1	1	1	2
1	0	2	0	1	1	2	2
1	0	2	1	0	0	0	2
1	0	2	1	0	0	1	2
1	0	2	1	0	0	2	2
1	0	2	1	0	1	0	2
1	0	2	1	0	1	1	2
1	0	2	1	0	1	2	2
1	0	2	1	1	0	0	2
1	0	2	1	1	0	1	2
1	0	2	1	1	0	2	2
1	0	2	1	1	1	0	2
1	0	2	1	1	1	1	2
1	0	2	1	1	1	2	2
1	1	0	0	0	0	0	1
1	1	0	0	0	0	1	1
1	1	0	0	0	0	2	1
1	1	0	0	0	1	0	0
1	1	0	0	0	1	1	0
1	1	0	0	0	1	2	1
1	1	0	0	1	0	0	0
1	1	0	0	1	0	1	0
1	1	0	0	1	0	2	1
1	1	0	0	1	1	0	0
1	1	0	0	1	1	1	0
1	1	0	0	1	1	2	0
1	1	0	1	0	0	0	1
1	1	0	1	0	0	1	1
1	1	0	1	0	0	2	1
1	1	0	1	0	1	0	1
1	1	0	1	0	1	1	1
1	1	0	1	0	1	2	1
1	1	0	1	1	0	0	1
1	1	0	1	1	0	1	1
1	1	0	1	1	0	2	1
1	1	0	1	1	1	0	0
1	1	0	1	1	1	1	0
1	1	0	1	1	1	2	1
1	1	1	0	0	0	0	1
1	1	1	0	0	0	1	1
1	1	1	0	0	0	2	1
1	1	1	0	0	1	0	0
1	1	1	0	0	1	1	0
1	1	1	0	0	1	2	1
1	1	1	0	1	0	0	0
1	1	1	0	1	0	1	0
1	1	1	0	1	0	2	1
1	1	1	0	1	1	0	0
1	1	1	0	1	1	1	0
1	1	1	0	1	1	2	0
1	1	1	1	0	0	0	1
1	1	1	1	0	0	1	1
1	1	1	1	0	0	2	1
1	1	1	1	0	1	0	1
1	1	1	1	0	1	1	1
1	1	1	1	0	1	2	1
1	1	1	1	1	0	0	1
1	1	1	1	1	0	1	1
1	1	1	1	1	0	2	1
1	1	1	1	1	1	0	0
1	1	1	1	1	1	1	0
1	1	1	1	1	1	2	1
1	1	2	0	0	0	0	2
1	1	2	0	0	0	1	2
1	1	2	0	0	0	2	2
1	1	2	0	0	1	0	2
1	1	2	0	0	1	1	2
1	1	2	0	0	1	2	2
1	1	2	0	1	0	0	2
1	1	2	0	1	0	1	2
1	1	2	0	1	0	2	2
1	1	2	0	1	1	0	2
1	1	2	0	1	1	1	2
1	1	2	0	1	1	2	2
1	1	2	1	0	0	0	2
1	1	2	1	0	0	1	2
1	1	2	1	0	0	2	2
1	1	2	1	0	1	0	2
1	1	2	1	0	1	1	2
1	1	2	1	0	1	2	2
1	1	2	1	1	0	0	2
1	1	2	1	1	0	1	2
1	1	2	1	1	0	2	2
1	1	2	1	1	1	0	2
1	1	2	1	1	1	1	2
1	1	2	1	1	1	2	2
2	0	0	0	0	0	0	1
2	0	0	0	0	0	1	1
2	0	0	0	0	0	2	1
2	0	0	0	0	1	0	1
2	0	0	0	0	1	1	1
2	0	0	0	0	1	2	1
2	0	0	0	1	0	0	1
2	0	0	0	1	0	1	1
2	0	0	0	1	0	2	1
2	0	0	0	1	1	0	1
2	0	0	0	1	1	1	1
2	0	0	0	1	1	2	1
2	0	0	1	0	0	0	2
2	0	0	1	0	0	1	2
2	0	0	1	0	0	2	1
2	0	0	1	0	1	0	1
2	0	0	1	0	1	1	1
2	0	0	1	0	1	2	1
2	0	0	1	1	0	0	1
2	0	0	1	1	0	1	1
2	0	0	1	1	0	2	1
2	0	0	1	1	1	0	1
2	0	0	1	1	1	1	1
2	0	0	1	1	1	2	1
2	0	1	0	0	0	0	1
2	0	1	0	0	0	1	1
2	0	1	0	0	0	2	1
2	0	1	0	0	1	0	1
2	0	1	0	0	1	1	1
2	0	1	0	0	1	2	1
2	0	1	0	1	0	0	1
2	0	1	0	1	0	1	1
2	0	1	0	1	0	2	1
2	0	1	0	1	1	0	1
2	0	1	0	1	1	1	1
2	0	1	0	1	1	2	1
2	0	1	1	0	0	0	1
2	0	1	1	0	0	1	1
2	0	1	1	0	0	2	1
2	0	1	1	0	1	0	1
2	0	1	1	0	1	1	1
2	0	1	1	0	1	2	1
2	0	1	1	1	0	0	1
2	0	1	1	1	0	1	1
2	0	1	1	1	0	2	1
2	0	1	1	1	1	0	1
2	0	1	1	1	1	1	1
2	0	1	1	1	1	2	1
2	0	2	0	0	0	0	2
2	0	2	0	0	0	1	2
2	0	2	0	0	0	2	2
2	0	2	0	0	1	0	2
2	0	2	0	0	1	1	2
2	0	2	0	0	1	2	2
2	0	2	0	1	0	0	1
2	0	2	0	1	0	1	1
2	0	2	0	1	0	2	1
2	0	2	0	1	1	0	1
2	0	2	0	1	1	1	1
2	0	2	0	1	1	2	1
2	0	2	1	0	0	0	1
2	0	2	1	0	0	1	1
2	0	2	1	0	0	2	1
2	0	2	1	0	1	0	1
2	0	2	1	0	1	1	1
2	0	2	1	0	1	2	1
2	0	2	1	1	0	0	1
2	0	2	1	1	0	1	1
2	0	2	1	1	0	2	1
2	0	2	1	1	1	0	1
2	0	2	1	1	1	1	1
2	0	2	1	1	1	2	1
2	1	0	0	0	0	0	1
2	1	0	0	0	0	1	1
2	1	0	0	0	0	2	1
2	1	0	0	0	1	0	1
2	1	0	0	0	1	1	1
2	1	0	0	0	1	2	1
2	1	0	0	1	0	0	1
2	1	0	0	1	0	1	1
2	1	0	0	1	0	2	1
2	1	0	0	1	1	0	1
2	1	0	0	1	1	1	1
2	1	0	0	1	1	2	1
2	1	0	1	0	0	0	2
2	1	0	1	0	0	1	2
2	1	0	1	0	0	2	1
2	1	0	1	0	1	0	1
2	1	0	1	0	1	1	1
2	1	0	1	0	1	2	1
2	1	0	1	1	0	0	1
2	1	0	1	1	0	1	1
2	1	0	1	1	0	2	1
2	1	0	1	1	1	0	1
2	1	0	1	1	1	1	1
2	1	0	1	1	1	2	1
2	1	1	0	0	0	0	1
2	1	1	0	0	0	1	1
2	1	1	0	0	0	2	1
2	1	1	0	0	1	0	1
2	1	1	0	0	1	1	1
2	1	1	0	0	1	2	1
2	1	1	0	1	0	0	1
2	1	1	0	1	0	1	1
2	1	1	0	1	0	2	1
2	1	1	0	1	1	0	1
2	1	1	0	1	1	1	1
2	1	1	0	1	1	2	1
2	1	1	1	0	0	0	1
2	1	1	1	0	0	1	1
2	1	1	1	0	0	2	1
2	1	1	1	0	1	0	1
2	1	1	1	0	1	1	1
2	1	1	1	0	1	2	1
2	1	1	1	1	0	0	1
2	1	1	1	1	0	1	1
2	1	1	1	1	0	2	1
2	1	1	1	1	1	0	1
2	1	1	1	1	1	1	1
2	1	1	1	1	1	2	1
2	1	2	0	0	0	0	2
2	1	2	0	0	0	1	2
2	1	2	0	0	0	2	2
2	1	2	0	0	1	0	2
2	1	2	0	0	1	1	2
2	1	2	0	0	1	2	2
2	1	2	0	1	0	0	1
2	1	2	0	1	0	1	1
2	1	2	0	1	0	2	1
2	1	2	0	1	1	0	1
2	1	2	0	1	1	1	1
2	1	2	0	1	1	2	1
2	1	2	1	0	0	0	1
2	1	2	1	0	0	1	1
2	1	2	1	0	0	2	1
2	1	2	1	0	1	0	1
2	1	2	1	0	1	1	1
2	1	2	1	0	1	2	1
2	1	2	1	1	0	0	1
2	1	2	1	1	0	1	1
2	1	2	1	1	0	2	1
2	1	2	1	1	1	0	1
2	1	2	1	1	1	1	1
2	1	2	1	1	1	2	1
